# Supplementary material for: The Destructive Tree Pathogen Phytophthora ramorum Originates from the Laurosilva Forests of East Asia
Source: J Fungi (Basel). 2021 Mar 18;7(3):226. doi: 10.3390/jof7030226 (PMC8003361; doi:10.3390/jof7030226)
Supplement: Supplementary file 1 [file jof-07-00226-s001.zip]

Archive with 2 entries (2 files):
- Jung et al. 2021_Supplementary Figures S1-S6.pdf
- Jung et al. 2021_Supplementary Tables S1-S4.pdf
